# Supplementary material for: Systematic Reverse Engineering of Network Topologies: A Case Study of Resettable Bistable Cellular Responses
Source: PLoS One. 2014 Aug 29;9(8):e105833. doi: 10.1371/journal.pone.0105833 (PMC4149494; doi:10.1371/journal.pone.0105833)
Supplement: Information S1 — Computer package for the CPSS program. (ZIP) [file pone.0105833.s001.zip]

Archive with 50 entries (43 files):
- code_general/
- code_general/example_run_MA.sh
- __MACOSX/
- __MACOSX/code_general/
- __MACOSX/code_general/._example_run_MA.sh
- code_general/include/
- code_general/include/BistabilityEvaluator.h
- __MACOSX/code_general/include/
- __MACOSX/code_general/include/._BistabilityEvaluator.h
- code_general/include/Fu_Three_Node_System.h
- __MACOSX/code_general/include/._Fu_Three_Node_System.h
- code_general/include/Metropolis_Algorithm.h
- __MACOSX/code_general/include/._Metropolis_Algorithm.h
- code_general/include/Metropolis_Algorithm_Find_One.h
- __MACOSX/code_general/include/._Metropolis_Algorithm_Find_One.h
- code_general/include/ODESolver.h
- __MACOSX/code_general/include/._ODESolver.h
- code_general/include/Parameter.h
- __MACOSX/code_general/include/._Parameter.h
- code_general/include/ParameterSetEvaluator.h
- __MACOSX/code_general/include/._ParameterSetEvaluator.h
- code_general/include/ParameterSpace.h
- __MACOSX/code_general/include/._ParameterSpace.h
- __MACOSX/code_general/._include
- code_general/input.txt
- __MACOSX/code_general/._input.txt
- code_general/main.cpp
- __MACOSX/code_general/._main.cpp
- code_general/README
- __MACOSX/code_general/._README
- code_general/src/
- code_general/src/BistabilityEvaluator.cpp
- __MACOSX/code_general/src/
- __MACOSX/code_general/src/._BistabilityEvaluator.cpp
- code_general/src/Fu_Three_Node_System.cpp
- __MACOSX/code_general/src/._Fu_Three_Node_System.cpp
- code_general/src/Metropolis_Algorithm.cpp
- __MACOSX/code_general/src/._Metropolis_Algorithm.cpp
- code_general/src/Metropolis_Algorithm_Find_One.cpp
- __MACOSX/code_general/src/._Metropolis_Algorithm_Find_One.cpp
- code_general/src/ODESolver.cpp
- __MACOSX/code_general/src/._ODESolver.cpp
- code_general/src/Parameter.cpp
- __MACOSX/code_general/src/._Parameter.cpp
- code_general/src/ParameterSetEvaluator.cpp
- __MACOSX/code_general/src/._ParameterSetEvaluator.cpp
- code_general/src/ParameterSpace.cpp
- __MACOSX/code_general/src/._ParameterSpace.cpp
- __MACOSX/code_general/._src
- __MACOSX/._code_general
