# Supplementary material for: Systematic Reverse Engineering of Network Topologies: A Case Study of Resettable Bistable Cellular Responses
Source: PLoS One. 2014 Aug 29;9(8):e105833. doi: 10.1371/journal.pone.0105833 (PMC4149494; doi:10.1371/journal.pone.0105833)
Supplement: Information S1 — Computer package for the CPSS program. (ZIP) [file pone.0105833.s001.zip › code_general/example_run_MA.sh]

#!/bin/bash

for ((  i = 0 ;  i <= 10;  i++  ))
do
  xterm -e ./bin/Debug/Bistability_Project ./results/output$i.txt 500 &
  sleep 1
done
