# Supplementary material for: Systematic Reverse Engineering of Network Topologies: A Case Study of Resettable Bistable Cellular Responses
Source: PLoS One. 2014 Aug 29;9(8):e105833. doi: 10.1371/journal.pone.0105833 (PMC4149494; doi:10.1371/journal.pone.0105833)
Supplement: Information S1 — Computer package for the CPSS program. (ZIP) [file pone.0105833.s001.zip › code_general/include/BistabilityEvaluator.h]

#ifndef BISTABILITYEVALUATOR_H
#define BISTABILITYEVALUATOR_H

#include <ParameterSetEvaluator.h>


class BistabilityEvaluator : public ParameterSetEvaluator
{
  public:
    BistabilityEvaluator();

    bool robustScoreDetection = true;
    double evaluate(vector<Parameter> PS);

  protected:

  private:
};

#endif // BISTABILITYEVALUATOR_H
