# Supplementary material for: Systematic Reverse Engineering of Network Topologies: A Case Study of Resettable Bistable Cellular Responses
Source: PLoS One. 2014 Aug 29;9(8):e105833. doi: 10.1371/journal.pone.0105833 (PMC4149494; doi:10.1371/journal.pone.0105833)
Supplement: Information S1 — Computer package for the CPSS program. (ZIP) [file pone.0105833.s001.zip › code_general/include/Fu_Three_Node_System.h]

#ifndef FU_THREE_NODE_SYSTEM_H
#define FU_THREE_NODE_SYSTEM_H

#include <ODESolver.h>
#include <vector>


class Fu_Three_Node_System : public ODESolver
{
  public:
    Fu_Three_Node_System();

    const static int numEqs=3;

    // Keys for Hashamp: "InitialValues", "Gamma", "Sigma", "S", "w0", "w"

    // Data Members. Will be sized as arrays in constructor and Array Sizes Specific to Fu 3 Node Network.
    vector<double> initialValues, gamma, sigma, S, w0;
    vector <vector<double> > w;

    // Set paramter functions.
    void setParams(map<string, vector<double> > m);
    void setParams(map<string, vector< vector<double> > > m);

    // Numerically solve ODE system.
    vector< vector<double> > solve();

  protected:

  private:
};

#endif // FU_THREE_NODE_SYSTEM_H
