# Supplementary material for: Systematic Reverse Engineering of Network Topologies: A Case Study of Resettable Bistable Cellular Responses
Source: PLoS One. 2014 Aug 29;9(8):e105833. doi: 10.1371/journal.pone.0105833 (PMC4149494; doi:10.1371/journal.pone.0105833)
Supplement: Information S1 — Computer package for the CPSS program. (ZIP) [file pone.0105833.s001.zip › code_general/include/Metropolis_Algorithm.h]

#ifndef METROPOLIS_ALGORITHM_H
#define METROPOLIS_ALGORITHM_H

#include "Parameter.h"
#include "ParameterSetEvaluator.h"

#include <stdlib.h>
#include <time.h>
#include <vector>

class Metropolis_Algorithm
{
  public:
    vector <Parameter> ps;                              // Parameter set for current time step.
    vector <Parameter> prev_ps;                         // Parameter set from previously accepted step.
    vector <vector<Parameter> > saved_ps;               // Saved Parameter Sets.

    ParameterSetEvaluator * pse;                        // Pointer to type ParameterSetEvaluator

    Metropolis_Algorithm();

    void setParameterSet (vector <Parameter> PS);

    void updateParameterSet();

    void setSeed(unsigned Seed);
    void setMaxIter(int MaxIter);
    void setTol(double Tol);

    void start();


  protected:
    double lambda;
    unsigned seed;

    int maxIter;

    double tol;     /* Number between 0 and 1 that determines the probability of keeping a bad point.
                       Ex, tol = 0.0025 means we keep bad param space points .25% of the time. */

  private:
};

#endif // METROPOLIS_ALGORITHM_H
