# Supplementary material for: Systematic Reverse Engineering of Network Topologies: A Case Study of Resettable Bistable Cellular Responses
Source: PLoS One. 2014 Aug 29;9(8):e105833. doi: 10.1371/journal.pone.0105833 (PMC4149494; doi:10.1371/journal.pone.0105833)
Supplement: Information S1 — Computer package for the CPSS program. (ZIP) [file pone.0105833.s001.zip › code_general/include/Metropolis_Algorithm_Find_One.h]

#ifndef METROPOLIS_ALGORITHM_FIND_ONE_H
#define METROPOLIS_ALGORITHM_FIND_ONE_H

#include <Metropolis_Algorithm.h>


class Metropolis_Algorithm_Find_One : public Metropolis_Algorithm
{
  public:
    Metropolis_Algorithm_Find_One();
    ~Metropolis_Algorithm_Find_One();

    void start();
  protected:
  private:
};

#endif // METROPOLIS_ALGORITHM_FIND_ONE_H
