# Supplementary material for: Systematic Reverse Engineering of Network Topologies: A Case Study of Resettable Bistable Cellular Responses
Source: PLoS One. 2014 Aug 29;9(8):e105833. doi: 10.1371/journal.pone.0105833 (PMC4149494; doi:10.1371/journal.pone.0105833)
Supplement: Information S1 — Computer package for the CPSS program. (ZIP) [file pone.0105833.s001.zip › code_general/include/ODESolver.h]

#ifndef ODESOLVER_H
#define ODESOLVER_H

#include <vector>
#include <map>
#include <string>

using namespace std;

class ODESolver
{
  public:
    ODESolver();

    void setTimeStep(double DT);
    double getTimeStep();

    void setMaxTime(double MaxTime);
    double getMaxTime();

    vector< vector<double> > getSolution();

    //  FUNCTIONS TO SET PARAMETERS IN ODE SOLVERS. Note that subclasses do not have to necessarily implement 1 or any of these.

    // Sets scalar (double) parameters.
    virtual void setParams(map<string, double> h){};

    // Sets vector (1D) quantities.
    virtual void setParams(map<string, vector<double> > h){};

    // Sets matrix (2D vector) quantities.
    virtual void setParams(map<string, vector< vector<double> > >){};

    // Solve ODE system.
    virtual vector< vector<double> > solve() = 0;     /* Abstract Base Class. This function (=0) means that solve()
                                                      MUST be implemented in subclasses!! */

  protected:
    vector<vector<double> > X;      // Solution Matrix containing solution for system of ODEs.
    double dt;                      // Time Step
    double maxTime;                 // Simulation end time.

  private:
};

#endif // ODESOLVER_H
