# Supplementary material for: Systematic Reverse Engineering of Network Topologies: A Case Study of Resettable Bistable Cellular Responses
Source: PLoS One. 2014 Aug 29;9(8):e105833. doi: 10.1371/journal.pone.0105833 (PMC4149494; doi:10.1371/journal.pone.0105833)
Supplement: Information S1 — Computer package for the CPSS program. (ZIP) [file pone.0105833.s001.zip › code_general/include/Parameter.h]

#ifndef PARAMETER_H
#define PARAMETER_H

#include <string>

using namespace std;

class Parameter
{
  public:

    // Default Constructor.
    Parameter();

    // Accessor Methods for data members.
    void setName(string Name);
    string getName();

    void setMinValue(double MinValue);
    double getMinValue();

    void setMaxValue(double MaxValue);
    double getMaxValue();

    void setValue(double Value);
    double getValue();

  protected:

    // Data Members
    string name;
    double minValue;
    double maxValue;
    double value;

  private:
};

#endif // PARAMETER_H
