# Supplementary material for: Systematic Reverse Engineering of Network Topologies: A Case Study of Resettable Bistable Cellular Responses
Source: PLoS One. 2014 Aug 29;9(8):e105833. doi: 10.1371/journal.pone.0105833 (PMC4149494; doi:10.1371/journal.pone.0105833)
Supplement: Information S1 — Computer package for the CPSS program. (ZIP) [file pone.0105833.s001.zip › code_general/include/ParameterSetEvaluator.h]

#ifndef PARAMETERSETEVALUATOR_H
#define PARAMETERSETEVALUATOR_H

#include <vector>
#include "ParameterSetEvaluator.h"
#include "Parameter.h"
#include "ODESolver.h"

class ParameterSetEvaluator
{
  public:
    ParameterSetEvaluator();

    virtual double evaluate(vector<Parameter> PS) = 0;
    void setODESolver(ODESolver * OdeSolver);

  protected:
    std::vector<Parameter> ps;
    ODESolver * odeSolver;

  private:
};

#endif // PARAMETERSETEVALUATOR_H
