# Supplementary material for: Systematic Reverse Engineering of Network Topologies: A Case Study of Resettable Bistable Cellular Responses
Source: PLoS One. 2014 Aug 29;9(8):e105833. doi: 10.1371/journal.pone.0105833 (PMC4149494; doi:10.1371/journal.pone.0105833)
Supplement: Information S1 — Computer package for the CPSS program. (ZIP) [file pone.0105833.s001.zip › code_general/include/ParameterSpace.h]

#ifndef PARAMETERSPACE_H
#define PARAMETERSPACE_H

#include <vector>
#include <string>

#include "Parameter.h"

using namespace std;

class ParameterSpace
{
  public:

    // Default Constructor.
    ParameterSpace();

    // Accessor Functions.
    void addParameter(Parameter p);
    Parameter getParameter(int index);

    int getNumParameters();

    vector<Parameter> getParameters();

    void setName(string Name);
    string getName();

    // Set good=0 if Parameter Space evaluates to "bad" and good=1 if Parameter Space evaluates to "good".
    void setGood(bool Good);
    bool getGood();

  protected:
    vector<Parameter> parameters;
    string name;

    bool good;

  private:
};

#endif // PARAMETERSPACE_H
