# Supplementary material for: Systematic Reverse Engineering of Network Topologies: A Case Study of Resettable Bistable Cellular Responses
Source: PLoS One. 2014 Aug 29;9(8):e105833. doi: 10.1371/journal.pone.0105833 (PMC4149494; doi:10.1371/journal.pone.0105833)
Supplement: Information S1 — Computer package for the CPSS program. (ZIP) [file pone.0105833.s001.zip › code_general/input.txt]

w11 0.5 -1 1
w12 0.2 -1 1
w13 -0.3 -1 1
w21 0.9 -1 1
w22 -0.9 -1 1
w23 0.35 -1 1
w31 -0.5 -1 1
w32 0.8 -1 1
w33 -0.1 -1 1
