# Supplementary material for: Systematic Reverse Engineering of Network Topologies: A Case Study of Resettable Bistable Cellular Responses
Source: PLoS One. 2014 Aug 29;9(8):e105833. doi: 10.1371/journal.pone.0105833 (PMC4149494; doi:10.1371/journal.pone.0105833)
Supplement: Information S1 — Computer package for the CPSS program. (ZIP) [file pone.0105833.s001.zip › code_general/main.cpp]

#include <sstream>
#include <iostream>
#include <fstream>
#include <vector>
#include <string>
#include <cstring>

#include "Parameter.h"
#include "Metropolis_Algorithm.h"
#include "Metropolis_Algorithm_Find_One.h"
#include "BistabilityEvaluator.h"
#include "ODESolver.h"
#include "Fu_Three_Node_System.h"

using namespace std;

// Initialize a parameter. Function declaration- definition after main routine.
Parameter initParam(string name, double value, double min, double max);

// Load parameters for Metropolis search from file. Function declaration- definition after main routine.
vector<Parameter> loadParams(string fileName);

// Write out "good" parameter sets to output file. Function declaration- definition after main routine.
void saveParams(string fileName, vector <vector<Parameter> > PS);

int main( int argc, char*argv[])
{

    if (argc!=3 && argc!=4){
      cout << "Invalid execution format. Correct argument format: output_file_name  #_Metro._Alg._iterations  OPTIONAL:parameter_file_name \n";
      return 0;
    }

    cout << "Output File Name: " << argv[1] << '\n';
    cout << "Maximum Metropolis Iterations: " << argv[2] << '\n';


    // Initialize Parameters.
    vector <Parameter> ps;

    // Parameter File was specified. Load parameters from this file.
    if (argc==4) {
      cout << "Parameter File Name: " << argv[3] << '\n';
      vector<Parameter> params = loadParams(argv[3]);
      ps = params;
    }

    else {
      // Generate parameters with random numbers 0:2 - 1 = -1:1.
      Parameter p4 = initParam("w11", (2 * (double)rand()/RAND_MAX ) - 1, -1, 1);
      Parameter p5 = initParam("w12", (2 * (double)rand()/RAND_MAX ) - 1, -1, 1);
      Parameter p6 = initParam("w13", (2 * (double)rand()/RAND_MAX ) - 1, -1, 1);
      Parameter p7 = initParam("w21", (2 * (double)rand()/RAND_MAX ) - 1, -1, 1);
      Parameter p8 = initParam("w22", (2 * (double)rand()/RAND_MAX ) - 1, -1, 1);
      Parameter p9 = initParam("w23", (2 * (double)rand()/RAND_MAX ) - 1, -1, 1);
      Parameter p10 = initParam("w31", (2 * (double)rand()/RAND_MAX ) - 1, -1, 1);
      Parameter p11 = initParam("w32", (2 * (double)rand()/RAND_MAX ) - 1, -1, 1);
      Parameter p12 = initParam("w33", (2 * (double)rand()/RAND_MAX ) - 1, -1, 1);

      // Put parameters into ps vector.
      ps.push_back(p4); ps.push_back(p5); ps.push_back(p6); ps.push_back(p7); ps.push_back(p8);
      ps.push_back(p9); ps.push_back(p10); ps.push_back(p11); ps.push_back(p12);
    }

    // Initialize a random seed.
    srand (time(NULL));

    // Create an instance of Metropolis Algorithm.
    Metropolis_Algorithm MA;
    //Metropolis_Algorithm_Find_One MA;

    MA.setParameterSet(ps);

    // Determine the number of iterations. If coversion is bad, say from invalid input, a default value of 100,000 iterations is used.
    int numIter = 100000;
    stringstream convert (argv[2]);

    if  ( !(convert >> numIter) )
      numIter = 100000;

    MA.setMaxIter(numIter);

    // Create an instance of Fu_Three_Node_Sysetm (a type of ODESolver) and set member variables.
    Fu_Three_Node_System * fu_3 = new Fu_Three_Node_System;

    // Time Step data.
    fu_3->setTimeStep(0.05);
    fu_3->setMaxTime(100);

    // Gamma vector.
    vector <double> gamma (3, 1.0);
    fu_3->gamma = gamma;

    // w0 vector.
    vector <double> w0 (3, -0.5);
    w0[1] = 0.5;
    fu_3->w0 = w0;

    // Sigma vector.
    vector <double> sigma (3, 5.0);
    fu_3->sigma = sigma;

    // S vector
    vector <double> S (3, 0.0);
    fu_3->S = S;

    // Create an instance of BistabilityEvaluator (a type of ParameterSetEvaluator) and set member variables.
    BistabilityEvaluator * bse = new BistabilityEvaluator;
    bse->setODESolver(fu_3);

    // Add parameter set evaluator to metropolis algorithm.
    MA.pse=bse;

    // Start Metropolis Algorithm which will kick full evaluation process.
    MA.start();

    // Write out good parameters, if there are any.
    string outputFile = argv[1];
    saveParams(outputFile, MA.saved_ps);

    return 0;
}

// Setup new parameter
Parameter initParam(string name, double value, double min, double max){
  Parameter p;
  p.setName(name);
  p.setValue(value);
  p.setMinValue(min);
  p.setMaxValue(max);

  return p;
}

// Load parameters from input file.
vector<Parameter> loadParams(string fileName){
    // Vector of parameters. This object will hold the result of reading in and parsing the parameter file (fileName).
    vector<Parameter> params;

    // create a file-reading object
    ifstream inFile;

    // Read in file.
    inFile.open((char*)fileName.c_str());

    // If file is found, open and parse.
    if (inFile.good()) {

        // Read each line of the file for entire file.
        while (!inFile.eof()) {

            // Read an entire line into memory
            char buf[512];
            inFile.getline(buf, 512);

            // Array to store memory addresses of the tokens in buf. Initialized to 0.
            const char* token[4] = {};

            // PARSE THE CURRENT LINE IN MEMORY. LINES ARE DELINEATED BY SPACES.

            // First token. Take first to see if line is blank.
            token[0] = strtok(buf, " ");

            // If line is not blank (token[0]!=0, go into if statement).
            if (token[0])
            {
              // Loop over size of token (max tokens per line).
              for (int n = 1; n < 4; n++)
              {
                // Subsequent tokens.
                token[n] = strtok(0, " ");

                // No further tokens.
                if (!token[n]) break;
              }

              // Place tokens into parameters.
              string paramName = token[0];
              double val = 0.0;
              double minVal = 0.0;
              double maxVal = 0.0;

              stringstream convert(token[1]);
              convert >> val;
              convert.clear();

              convert.str(token[2]);
              convert >> minVal;
              convert.clear();

              convert.str(token[3]);
              convert >> maxVal;

              Parameter p = initParam(paramName, val, minVal, maxVal);
              params.push_back(p);
            }
        }
    }

    return params;
}


// Write out good params to file give by fileName.
void saveParams(string fileName, vector<vector<Parameter> > PS){

  // Create and open output file.
  ofstream outFile;
  outFile.open( (char*)fileName.c_str() );

  // Determine number of saved Parameter Sets.
  int numSets = PS.size();


  // Determine number of parameters in each set.
  int numParams = PS[0].size();

  // Write out Parameter Names on first file line.
  for (int i=0; i<numParams; i++)
    outFile << PS[0][i].getName() << "\t";
  outFile << "\n";

  // Write out values of each parameter.
  for (int i=0; i<numSets; i++){
    for (int j=0; j<numParams; j++)
      outFile << PS[i][j].getValue() << "\t";
    outFile << "\n";
  }


  // Close output file.
  outFile.close();
}
