# Supplementary material for: Systematic Reverse Engineering of Network Topologies: A Case Study of Resettable Bistable Cellular Responses
Source: PLoS One. 2014 Aug 29;9(8):e105833. doi: 10.1371/journal.pone.0105833 (PMC4149494; doi:10.1371/journal.pone.0105833)
Supplement: Information S1 — Computer package for the CPSS program. (ZIP) [file pone.0105833.s001.zip › code_general/README]

Compiling:
All source code for executing Metropolis Algorithm searching is contained in the include (header files) and src (class implementations) directories. The only dependency is the Standard Template Library (STL). 

Executing:
main.cpp provides an example of how to instantiate the necessary objects, and execute a parameter space search. Command line arguments to the program are 2 or 3 arguments specified as follows:
main  output_file_name  #_Metro._Alg._iterations  OPTIONAL:parameter_file_name
example_run_MA.sh provides an exemplary Linux script for running multiple searches concurrently.

Input File:
input.txt provides an example parameter-input-file showing the format needed for specifying parameters in this file. The columns in this file are parameter_name, starting_value, min_value, max_value. A parameter-input-file is not needed; in this case the parameters must be specified in the program as shown in main.cpp. 

Search Types:
If it is desired to terminate the metropolis search once one "good" parameter set is found, then class Metropolis_Algorithm_Find_One rather than Metropolis_Algorithm can be used. See lines 68-70 of main.cpp for illustration; simply comment out the line: Metropolis_Algorithm MA and uncomment the line: //Metropolis_Algorithm_Find_One MA, then recompile. Nothing else changes.
