# Supplementary material for: Systematic Reverse Engineering of Network Topologies: A Case Study of Resettable Bistable Cellular Responses
Source: PLoS One. 2014 Aug 29;9(8):e105833. doi: 10.1371/journal.pone.0105833 (PMC4149494; doi:10.1371/journal.pone.0105833)
Supplement: Information S1 — Computer package for the CPSS program. (ZIP) [file pone.0105833.s001.zip › code_general/src/BistabilityEvaluator.cpp]

#include "BistabilityEvaluator.h"

#include <map>
#include <string>

#include <iostream>
#include <cmath>

BistabilityEvaluator::BistabilityEvaluator()
{

}

// Display array function definition. Defined at end of file.
void displayArray(string name, double arr[], int size);

// Display vector function definition. Defined at end of file.
void displayVector(vector < double> vec);

// Display matrix fucntion definition. Defined at end of file.
void displayMatrix (vector<vector<double> > matrix);


// Evaluate parameter set and determine bistability.
double BistabilityEvaluator::evaluate(vector<Parameter> PS){

  double good = 1.0;                // Variable to determine parameter set is "good", as defined by Fu.

  // SET PARAMETERS HERE. Put parameters into map <vector> > form.
  vector <vector<double> > w;
  w.resize( 3 , vector<double>(3) );

  w[0][0] = PS[0].getValue();  w[0][1] = PS[1].getValue();  w[0][2] = PS[2].getValue();
  w[1][0] = PS[3].getValue();  w[1][1] = PS[4].getValue();  w[1][2] = PS[5].getValue();
  w[2][0] = PS[6].getValue();  w[2][1] = PS[7].getValue();  w[2][2] = PS[8].getValue();

  // Set parameters (w) for this evaluation cycle.
  map <string, vector<vector<double> > > matrix;
  matrix.insert ( std::pair<string,vector<vector<double> > >("w",w) );
  odeSolver->setParams(matrix);

  // Instantiate map and initial condition vector to be used in main execution loop.
  map <string, vector<double> > m;
  vector <double> initialValues (3,0.01);

  // Create Serum Array. This contains 25 elements uniformly spaced for log10(S), S=0.01-20. Thus, S will have more values at 0.01 end than 20 end.
  double serumMin = 0.01;
  double serumMax = 10.0;
  const int numSerumConc = 25;
  double dSerumConc = (log10(serumMax) - log10(serumMin)) / (numSerumConc - 1);
  double serumConc [numSerumConc];

  serumConc[0] = log10(serumMin);
  for (int i=1; i< numSerumConc; i++){
    serumConc[i] = serumConc[i-1]+dSerumConc;
  }

  for (int i=0; i< numSerumConc; i++){
    serumConc[i] = pow(10, serumConc[i]);
  }

  // displayArray("Serum", serumConc, numSerumConc);

  vector<double> S (3, 0);                  // Serum concentrations for each of the 3 nodes. All are initialized with 0.

  vector<vector<double> > ans_EE_off;       // ODE solution for initial condition EE = off.
  vector<vector<double> > ans_EE_on;        // ODE solution for initial condition EE = on.

  vector<double> EE_off_ss;                 // Vector containing EE steady state values for initial condition EE = off.
  vector<double> EE_on_ss;                  // Vector containing EE steady state values for initial condition EE = on.
  vector<double> delEE_ss;                  // Vector containing all delta SS values: EE_on_ss = EE_off_ss for all serum concentrations.

  double delEE = 0.0;                       // Current serum concentration iteration del EE value: EE_on_ss(i) - EE_off_ss(i). These values are placed in delEE_ss.
  int EE_on_idx = 0, EE_off_idx = 0;        // Indices variables: find index in ODE solution (ans_EE_off and ans_EE_on) of last time step.

  // Loop over serum concentrations.
  for (int i=0; i < numSerumConc; i++){

    // Clear map m for this loop iteration.
    m.clear();

    // Set amount of serum concentration for node 0. Node 1 an 2 will not change as serum does not affect them.
    S[0]=serumConc[i];

    // Solve for concentration EE (node 2) off. Conditions taken from Yao.
    initialValues[0] = 0.001;
    initialValues[1] = 1.1;
    initialValues[2] = 0.001;

    // Insert these params into map and set to odeSolver.
    m.insert ( std::pair<string,vector<double > >("S", S) );
    m.insert ( std::pair<string,vector<double > > ("InitialValues", initialValues) );
    odeSolver->setParams(m);

    // Solve system of equations.
    ans_EE_off = odeSolver->solve();
    // displayMatrix(ans_EE_off);

    // Solve for concentration EE (node 2) on. Conditions taken from Yao.
    initialValues[0] = 1.1;
    initialValues[1] = 0.001;
    initialValues[2] = 1.1;

    // Insert into map an set to odeSolver.
    m.clear();
    m.insert ( std::pair<string,vector<double > > ("InitialValues", initialValues) );
    odeSolver->setParams(m);

    // Solve system of equations.
    ans_EE_on = odeSolver->solve();

    // Store steady state for EE=off and EE=on initial conditions.

    // Determine EE steady state delta.
    EE_on_idx = ans_EE_on[2].size() - 1;
    EE_off_idx = ans_EE_off[2].size() - 1;

    // Add steady state value to a vector.
    EE_on_ss.push_back(ans_EE_on[2][EE_on_idx]);
    EE_off_ss.push_back(ans_EE_off[2][EE_off_idx]);

    // Display SS values.
    //cout << "EE_ss: " << ans_EE_off[2][EE_off_idx] << "   " << ans_EE_on[2][EE_on_idx] << "\n";

    delEE = ans_EE_on[2][EE_on_idx] - ans_EE_off[2][EE_off_idx];
    delEE_ss.push_back(delEE);

    // displayMatrix(ans_EE_on);
  }

  // DETERMINE IS WE HAVE A BISTABLE, RESETTABLE SWITCH. THESE CRITERIA ARE FROM YAO MSB PG 9.

  // 1. Determine if we have a switch: EE_ss_max - EE_ss_min  for initial EE = off (initialValues[2]=0).

  double diff = EE_off_ss[numSerumConc-1] - EE_off_ss[0];                 // EE Off SS Max - Min.

  // Do we have a switch?
  if (diff > 0.1){

    // Detect if system is bistable. Keep a counter. If counter >= 2 at end, then we have bistable condition met.
    int count = 0;
    for (int i=0; i<numSerumConc; i++){
      if (delEE_ss[i] >= diff*0.1)
        count+=1;
      if (delEE_ss[i] >= diff*0.2)
        count+=2;                 // Count >= diff*0.2 for 2. That way, only 1 of these is needed to put counter over bistable threshold count.
    }

    // Do we have a switch AND BISTABILITY?
    if (count >=2){

      // Do we have a switch and bistability AND RESETTABLE?  That is, As S ->0 (use first delEE_ss element), do we have a value close to 0?
      if (delEE_ss[0] <= 1e-4){

        // Determine if robustness score is to be used in detection criteria.
        if (robustScoreDetection==true){

            // Find max S_off and min S_on
            double S_off_max = 0.0;
            double S_on_min = 0.0;
            // Loop over concentrations to find max S_off.
            for (int i=1; i<numSerumConc; i++){
                if (EE_off_ss[i] - EE_off_ss[0] > 0.1 ) {
                    S_off_max = serumConc[i-1];
                    break;
                }
            }
            // Loop over concentrations to find min S_on.
            for (int i=1; i<numSerumConc; i++){
                if (EE_on_ss[i] - EE_on_ss[0] > 0.1 ) {
                    S_on_min = serumConc[i];
                    break;
                }
            }

            // Determine if robustness criteria is met.
            if ( (S_off_max / S_on_min) > 3.0 ) {
                // Set good = 0.0 to indicate that this parameter set is good!
                good = 0.0;
            }
        }

        else{
          // Set good = 0.0 to indicate that this parameter set is good!
          good = 0.0;
        }
      }
    }
  }
  return good;
}

// Display Array.
void displayArray(string name, double arr[], int size){
  cout << "Name: " << name << "\n";
  for (int i=0; i<size; i++){
    cout << arr[i]<< " \n";
  }
}

// Display Vector.
void displayVector(string name, vector<double> vec){
  cout << "Name: " << name << "\n";
  for (int i=0; i<vec.size(); i++){
    cout << vec[i] << " \n";
  }
}


// Display Matrix.
void displayMatrix (vector<vector<double> > matrix){
  cout << "X1 \t X2 \t X3 \n";
  for (int j=0; j<matrix[0].size(); j++){
    for (int i=0; i<matrix.size(); i++){
      cout << matrix[i][j] << " \t";
    }
    cout << "\n";
  }
}
