# Supplementary material for: Systematic Reverse Engineering of Network Topologies: A Case Study of Resettable Bistable Cellular Responses
Source: PLoS One. 2014 Aug 29;9(8):e105833. doi: 10.1371/journal.pone.0105833 (PMC4149494; doi:10.1371/journal.pone.0105833)
Supplement: Information S1 — Computer package for the CPSS program. (ZIP) [file pone.0105833.s001.zip › code_general/src/Fu_Three_Node_System.cpp]

#include <iostream>
#include <cmath>

#include "Fu_Three_Node_System.h"


Fu_Three_Node_System::Fu_Three_Node_System()
{
  // Initialize vectors to correct sizes (based on number of equations.
  initialValues.resize(numEqs);
  gamma.resize(numEqs);
  sigma.resize(numEqs);
  S.resize(numEqs);
  w0.resize(numEqs);

  // Initialize w matrix and X (solution matrix).
  for (int i=0; i<numEqs; i++){
    vector<double> v;
    v.resize(numEqs);
    w.push_back(v);

    vector<double > u;
    X.push_back(u);
  }
}

/* Set Parameters for 1D Vector quantities.
Keys for Hashamp: "InitialValues", "Gamma", "Sigma", "S", "w0" */
void Fu_Three_Node_System::setParams( map<string, vector<double> > m) {

  if ( m.find( "InitialValues") != m.end() ) {
    initialValues = m["InitialValues"];
  }

  if ( m.find( "Gamma") != m.end() ) {
    gamma = m["Gamma"];
  }

  if ( m.find( "Sigma") != m.end() ) {
    sigma = m["Sigma"];
  }

  if ( m.find( "w0") != m.end() ) {
    w0 = m["w0"];
  }

  if ( m.find( "S") != m.end() ) {
    S = m["S"];
  }
}

/* Set Parameters for 2D Vector quantities.
Keys for Hashamp: "w" */
void Fu_Three_Node_System::setParams( map<string, vector< vector<double> > > m) {
  w = m["w"];
}

// Numberically solve ODE system using FE Method.
vector< vector<double> > Fu_Three_Node_System::solve(){

  // Clear solution matrix of previous solutions.
  double dim = maxTime/dt + 1;

  for (int i=0; i<numEqs; i++){
    // Create new vector and size to correct dimension.
    vector<double> v;
    v.resize(dim);

    // Add this vector to the solution matrix.
    X[i]=v;
  }

  // Set Initial Conditions.
  for (int i=0; i<numEqs; i++){
    X[i][0] = initialValues[i];
  }

  // Initialize variables used in ODE solver.
  double sum = 0.0;                             // Sum variable for use in W calculation.
  double W = 0.0;                               // W value computer each time step for each equation.
  int i=1;                                      // Time step index.
  int counter = 0;                              // Counter to detect steady state.
  double diff;                                  // Variable used in detecting steady state: X3_i - X3_i-1.
  double ss_thresh = 0.0001;                    // Threshold value for steady state detection.

  // Loop over time interval.
  double time = dt;
  while (time < maxTime){

    // Loop over equations.
    for (int j=0; j<numEqs; j++){

      // Compute W.
      sum = 0.0;

      for (int k=0; k<numEqs; k++)
        sum += w[j][k] * X[k][i-1];

      W = w0[j] + sum + S[j];

      // Solve current equation (jth equation) using FE method.
      X[j][i] = dt * gamma[j] * ( 1/(1 + exp(-1*sigma[j]*W)) - X[j][i-1]) + X[j][i-1];
    }

    // Detect if X3 (EE Node) is in steady state.
    if (time > maxTime/2){

      // Compute EE node time-step value differences.
      diff = abs(X[2][i] - X[2][i-1]);

      // Update counter if difference is less than threshold
      if (diff < ss_thresh){ counter++; }
      else { counter = 0.0;}

      // If steady-state condition is detected, fill rest of X3[2] with SS value and break out of loop main (time) loop.
      if (counter >= 100){

        for (vector<double>::iterator it = X[2].begin()+i; it != X[2].end(); ++it) {
          *it = X[2][i-1];
        }

        break;
      }

    }

    // Increment time and index i.
    time+=dt;
    i++;
  }

  return X;
}
