# Supplementary material for: Systematic Reverse Engineering of Network Topologies: A Case Study of Resettable Bistable Cellular Responses
Source: PLoS One. 2014 Aug 29;9(8):e105833. doi: 10.1371/journal.pone.0105833 (PMC4149494; doi:10.1371/journal.pone.0105833)
Supplement: Information S1 — Computer package for the CPSS program. (ZIP) [file pone.0105833.s001.zip › code_general/src/Metropolis_Algorithm.cpp]

#include <iostream>

#include "Metropolis_Algorithm.h"


Metropolis_Algorithm::Metropolis_Algorithm() {

  // Set default parameters.
  srand(time(NULL));                     // Seed by default is Random. If a particular seed is desired, it can be set (overriding this random seed) in setSeed function.
  maxIter = 100000;
  lambda = 0.025;
  tol = 0.0025;
}

void Metropolis_Algorithm::setMaxIter(int MaxIter){
  maxIter = MaxIter;
}

void Metropolis_Algorithm::setParameterSet (vector <Parameter> PS){
  ps = PS;
}

void Metropolis_Algorithm::setSeed(unsigned Seed){
  seed = Seed;
}

void Metropolis_Algorithm::setTol(double Tol){
  tol = Tol;
}

void Metropolis_Algorithm::start(){

  double score_k = 0.0;                 // Parameter set score for k time step.
  double score_k1 = 0.0;                // Parameter set score for k+i time step.
  double r = 0.0;                       // Metropolis Algorithm random number (for good -> step acceptance).
  int counter = 0;                      // Counter to keep track of when to write out data sets.

  // Save first parameter if it is good or not so we know starting parameter set at start of Metropolis Algorithm. Note, if this parameter set is good, it will be in results file twice.
  saved_ps.push_back(ps);

  // Evaluate current parameter set.
  score_k = pse->evaluate(ps);

  // Save parameter set if it is "good".
  if (score_k == 0.0)
    saved_ps.push_back(ps);

  // Save current paramter set as previous parameter set.
  prev_ps = ps;

  // Loop over maxIter
  for (int k=1; k<maxIter; k++){
    cout << "k: " << k << "\n";

    // Update Parameter Set.
    updateParameterSet();

    // Eval next point.
    score_k1 = pse->evaluate(ps);

    // Save parameter set if it is "good" every 100 times.
    if (score_k1 == 0.0){
      counter++;

      // If counter=100, save this paramter set and reset counter to 0.
      if (counter==100){
        saved_ps.push_back(ps);
        counter = 0;
      }
    }

    /* Compare scores and deterine if current step is to be kept.
       To do this, we just set current parameter set (ps) as the previous parameter set (prev_ps), and the score_k as score_k1. */
    if (score_k1 <= score_k){
      prev_ps = ps;
      score_k = score_k1;
    }

    else{   // score_k1 > score_k (we are going from a good parameter set to a bad parameter set.

      // Get rand number 0 to 1.
      r = ( (double)rand()/RAND_MAX );

      // Compare with tol. If random number is less than the tolerance, than keep step.
      if (r<=tol){
        prev_ps = ps;
        score_k = score_k1;
      }

      else  // Set step back to previously kept step.
        ps = prev_ps;
    }
  }
}

// Change each parameter by a randomly small value.
void Metropolis_Algorithm::updateParameterSet(){

    double r = 0.0;
    double val = 0;

    for (vector<Parameter>::iterator it = ps.begin() ; it != ps.end(); ++it) {

      val = (*it).getValue();

      // Generate random number 0:1.
      r = (2 * (double)rand()/RAND_MAX ) - 1 ;

      // Compute new paramter value.
      val+=(lambda*r);

      // If parameter is outside of the bounds, set it to the bound.
      if (val < (*it).getMinValue())
        val = (*it).getMinValue();

      if (val > (*it).getMaxValue())
        val = (*it).getMaxValue();

      // Set new parameter value.
      (*it).setValue(val);
    }
}
