# Supplementary material for: Systematic Reverse Engineering of Network Topologies: A Case Study of Resettable Bistable Cellular Responses
Source: PLoS One. 2014 Aug 29;9(8):e105833. doi: 10.1371/journal.pone.0105833 (PMC4149494; doi:10.1371/journal.pone.0105833)
Supplement: Information S1 — Computer package for the CPSS program. (ZIP) [file pone.0105833.s001.zip › code_general/src/Metropolis_Algorithm_Find_One.cpp]

#include <iostream>

#include "Metropolis_Algorithm_Find_One.h"

Metropolis_Algorithm_Find_One::Metropolis_Algorithm_Find_One()
{
  //ctor
}

Metropolis_Algorithm_Find_One::~Metropolis_Algorithm_Find_One()
{
  //dtor
}

// Break once one good parameter set is found.
void Metropolis_Algorithm_Find_One::start(){

  double score_k = 0.0;                 // Parameter set score for k time step.

  // Save first parameter if it is good or not so we know starting parameter set at start of Metropolis Algorithm. Note, if this parameter set is good, it will be in results file twice.
  saved_ps.push_back(ps);

  // Loop until maxIter is reached, or if a good parameter set is found.
  for (int k=1; k<maxIter; k++){
    cout << "k: " << k << "\n";

    // Evaluate current parameter set.
    score_k = pse->evaluate(ps);

    // Save parameter set if it is "good" and break out of loop.
    if (score_k == 0.0){
      saved_ps.push_back(ps);
      break;
    }

    // Update Parameter Set.
    updateParameterSet();
  }

  return;
}
