# Supplementary material for: Systematic Reverse Engineering of Network Topologies: A Case Study of Resettable Bistable Cellular Responses
Source: PLoS One. 2014 Aug 29;9(8):e105833. doi: 10.1371/journal.pone.0105833 (PMC4149494; doi:10.1371/journal.pone.0105833)
Supplement: Information S1 — Computer package for the CPSS program. (ZIP) [file pone.0105833.s001.zip › code_general/src/ODESolver.cpp]

#include "ODESolver.h"
#include <vector>
#include "math.h"

using namespace std;


ODESolver::ODESolver() { }

void ODESolver::setTimeStep(double DT){
  dt = DT;
}

double ODESolver::getTimeStep(){
  return dt;
}

void ODESolver::setMaxTime(double MaxTime){
  maxTime = MaxTime;
}

double ODESolver::getMaxTime(){
  return maxTime;
}

vector< vector<double> > ODESolver::getSolution(){
  return X;
}
