# Supplementary material for: Systematic Reverse Engineering of Network Topologies: A Case Study of Resettable Bistable Cellular Responses
Source: PLoS One. 2014 Aug 29;9(8):e105833. doi: 10.1371/journal.pone.0105833 (PMC4149494; doi:10.1371/journal.pone.0105833)
Supplement: Information S1 — Computer package for the CPSS program. (ZIP) [file pone.0105833.s001.zip › code_general/src/Parameter.cpp]

#include "Parameter.h"

Parameter::Parameter() { }

// Accessor Methods for data members.
void Parameter::setName(string Name){
    name = Name;
}

string Parameter::getName(){
    return name;
}

void Parameter::setMinValue(double MinValue){
    minValue = MinValue;
}

double Parameter::getMinValue(){
    return minValue;
}

void Parameter::setMaxValue(double MaxValue){
    maxValue = MaxValue;
}

double Parameter::getMaxValue(){
    return maxValue;
}

void Parameter::setValue(double Value){
    value = Value;
}

double Parameter::getValue(){
    return value;
}
