# Supplementary material for: Systematic Reverse Engineering of Network Topologies: A Case Study of Resettable Bistable Cellular Responses
Source: PLoS One. 2014 Aug 29;9(8):e105833. doi: 10.1371/journal.pone.0105833 (PMC4149494; doi:10.1371/journal.pone.0105833)
Supplement: Information S1 — Computer package for the CPSS program. (ZIP) [file pone.0105833.s001.zip › code_general/src/ParameterSetEvaluator.cpp]

#include "ParameterSetEvaluator.h"

ParameterSetEvaluator::ParameterSetEvaluator()
{

}

void ParameterSetEvaluator::setODESolver(ODESolver * solver)
{
  odeSolver = solver;
}
