# Supplementary material for: Systematic Reverse Engineering of Network Topologies: A Case Study of Resettable Bistable Cellular Responses
Source: PLoS One. 2014 Aug 29;9(8):e105833. doi: 10.1371/journal.pone.0105833 (PMC4149494; doi:10.1371/journal.pone.0105833)
Supplement: Information S1 — Computer package for the CPSS program. (ZIP) [file pone.0105833.s001.zip › code_general/src/ParameterSpace.cpp]

#include "ParameterSpace.h"

ParameterSpace::ParameterSpace() { }

void ParameterSpace::addParameter(Parameter p){
    parameters.push_back(p);
}

Parameter ParameterSpace::getParameter(int index){
    return parameters[index];
}

int ParameterSpace::getNumParameters(){
    return parameters.size();
}

vector<Parameter> ParameterSpace::getParameters(){
    return parameters;
}

void ParameterSpace::setName(string Name){
    name = Name;
}

string ParameterSpace::getName(){
    return name;
}

void ParameterSpace::setGood(bool Good){
    good = Good;
}

bool ParameterSpace::getGood(){
    return good;
}
